# Supplementary material for: Identification of potential salivary biomarker panels for oral squamous cell carcinoma
Source: Sci Rep. 2021 Feb 9;11:3365. doi: 10.1038/s41598-021-82635-0 (PMC7873065; doi:10.1038/s41598-021-82635-0)
Supplement: Supplementary file 1 — Supplementary Information 1. [file 41598_2021_82635_MOESM1_ESM.xlsx]

## Sheet: Sheet1
			fold change of proteins in OSCC groups with respect to controls
RefSeq Accession	Gene Symbol	Protein Description	Smoker	Chewer	Smoker Chewer	No risk		Legends are mentioned in the supplementary data (MS Word file)
NP_570602.2	A1BG	alpha-1B-glycoprotein precursor [Homo sapiens]	1.74211	3.39486	1.84475	3.72629
NP_000005.2	A2M	alpha-2-macroglobulin precursor [Homo sapiens]	0.877549	1.22109	0.35814	0.426997
NP_001124.1	AFM	afamin precursor [Homo sapiens]	0.846695	2.22463	1.89244	0.637963
NP_001613.2	AHSG	alpha-2-HS-glycoprotein preproprotein [Homo sapiens]	0.781762	1.54741	1.62982	2.34804
NP_000026.2	ALDOB	fructose-bisphosphate aldolase B [Homo sapiens]	1.21234	1.15959	1.71701	2.73612
NP_001624.1	AMBP	protein AMBP preproprotein [Homo sapiens]	4.64819	6.27587	3.96627	1.69073
NP_004029.2	AMY1A	alpha-amylase 1 precursor [Homo sapiens]	0.380298	0.276636	0.377824	0.676214
NP_001634.1	APOA2	apolipoprotein A-II preproprotein [Homo sapiens]	0.994994	1.01048	0.620553	0.282885
NP_000375.2	APOB	apolipoprotein B-100 precursor [Homo sapiens]	0.373855	0.549953	0.629304	0.774325
NP_000033.2	APOH	beta-2-glycoprotein 1 precursor [Homo sapiens]	3.5613	5.21322	2.18893	0.597668
NP_001166.3	ARHGDIB	rho GDP-dissociation inhibitor 2 [Homo sapiens]	3.26713	1.82923	1.11229	0.598555
NP_001176.1	AZGP1	zinc-alpha-2-glycoprotein precursor [Homo sapiens]	8.31158	8.54761	7.07434	4.54848
NP_004039.1	B2M	beta-2-microglobulin precursor [Homo sapiens]	0.970009	1.1919	1.62199	0.333589
NP_001258535.1	BASP1	brain acid soluble protein 1 [Homo sapiens]	0.423867	0.23351	0.660124	0.18937
NP_079503.1	BPIFB2	BPI fold-containing family B member 2 precursor [Homo sapiens]	3.28061	1.16825	0.556361	0.834806
NP_000055.2	C3	complement C3 preproprotein [Homo sapiens]	0.449383	0.559656	0.488647	0.559381
NP_001239133.1	C4A	complement C4-A isoform 2 preproprotein [Homo sapiens]	0.414862	0.673188	0.689654	0.633932
NP_001010905.1	C6orf58	protein LEG1 homolog precursor [Homo sapiens]	0.818143	0.249322	0.278317	0.266806
NP_001734.1	CALM2	calmodulin isoform 2 [Homo sapiens]	2.78957	3.13407	0.891583	2.08964
NP_004336.3	CAMP	cathelicidin antimicrobial peptide preproprotein [Homo sapiens]	0.412539	0.573173	0.460201	0.141299
NP_001701.2	CFB	complement factor B preproprotein [Homo sapiens]	0.764074	0.472825	0.610862	0.763349
NP_005498.1	CFL1	cofilin-1 [Homo sapiens]	0.247596	0.379304	0.545061	0.452292
NP_001138724.1	CFP	properdin precursor [Homo sapiens]	2.10814	1.74724	1.23418	1.46138
NP_001180262.1	CORO1A	coronin-1A [Homo sapiens]	1.23905	2.06078	1.2867	0.320297
NP_066972.1	COTL1	coactosin-like protein [Homo sapiens]	1.15044	0.907643	0.437233	0.436522
NP_000087.1	CP	ceruloplasmin precursor [Homo sapiens]	0.619761	1.03635	1.19346	0.364615
NP_006052.2	CRISP3	cysteine-rich secretory protein 3 isoform 1 precursor [Homo sapiens]	0.984836	1.49196	0.347319	2.28746
NP_057274.1	CRNN	cornulin [Homo sapiens]	0.150435	0.101311	0.46995	0.263787
NP_055490.4	CROCC	rootletin [Homo sapiens]	1.08211	1.39459	2.0446	2.71231
NP_001313.1	CST2	cystatin-SA precursor [Homo sapiens]	22.8855	18.6454	2.68435	4.94352
NP_000090.1	CST3	cystatin-C precursor [Homo sapiens]	9.70242	3.23735	1.92761	0.969269
NP_001890.1	CST4	cystatin-S precursor [Homo sapiens]	2.37979	2.50474	1.3117	2.00586
NP_001891.2	CST5	cystatin-D precursor [Homo sapiens]	6.49082	2.33707	0.811324	4.19511
NP_005204.1	CSTA	cystatin-A [Homo sapiens]	31.9156	22.7436	5.1523	6.52093
NP_000091.1	CSTB	cystatin-B [Homo sapiens]	14.3334	7.35069	1.52639	2.68349
NP_001327.2	CTSZ	cathepsin Z preproprotein [Homo sapiens]	0.257224	0.334103	0.717945	0.486319
NP_444513.1	DCD	dermcidin isoform 1 preproprotein [Homo sapiens]	1.87664	13.0681	1.94117	5.46069
NP_060049.2	DMBT1	deleted in malignant brain tumors 1 protein isoform c precursor [Homo sapiens]	9.71445	10.2667	1.9906	2.33283
NP_001926.2	DPP4	dipeptidyl peptidase 4 [Homo sapiens]	0.702994	0.598743	0.627787	0.451029
NP_001008844.1	DSP	desmoplakin isoform II [Homo sapiens]	0.119409	0.0958056	0.210106	1.15198
NP_001950.1	EEF1B2	elongation factor 1-beta [Homo sapiens]	0.236108	0.25928	0.548649	0.306532
NP_001419.1	ENO1	alpha-enolase isoform 1 [Homo sapiens]	0.184718	0.191557	0.182933	0.302442
NP_001435.1	FABP5	fatty acid-binding protein, epidermal [Homo sapiens]	0.766304	0.371078	0.410653	0.241196
NP_620160.1	FAM3D	protein FAM3D precursor [Homo sapiens]	9.57741	2.0531	3.32541	4.12059
NP_003881.2	FCGBP	IgGFc-binding protein precursor [Homo sapiens]	1.21667	0.96482	0.300778	0.760089
NP_068657.1	FGA	fibrinogen alpha chain isoform alpha precursor [Homo sapiens]	2.24165	2.43098	4.26729	3.62068
NP_001171670.1	FGB	fibrinogen beta chain isoform 2 preproprotein [Homo sapiens]	2.56617	4.93412	2.06669	4.76237
NP_000500.2	FGG	fibrinogen gamma chain isoform gamma-A precursor [Homo sapiens]	6.89059	6.87923	2.29587	8.30117
NP_057941.1	FOLR1	folate receptor alpha precursor [Homo sapiens]	2.83136	2.20749	0.991067	1.96324
NP_001243728.1	GAPDH	glyceraldehyde-3-phosphate dehydrogenase isoform 2 [Homo sapiens]	0.318415	0.63174	0.336008	0.466531
NP_001191235.1	GC	vitamin D-binding protein isoform 1 precursor [Homo sapiens]	1.8556	2.78335	1.7807	1.24469
NP_001276719.1	GPI	glucose-6-phosphate isomerase isoform 4 [Homo sapiens]	0.342901	0.480399	0.371048	0.691992
NP_002078.1	GRN	granulins precursor [Homo sapiens]	11.7295	3.18509	3.9666	0.996535
NP_001121134.1	GSN	gelsolin isoform b [Homo sapiens]	0.612835	0.69812	0.406163	0.397303
NP_000549.1	HBA1	hemoglobin subunit alpha [Homo sapiens]	0.320061	0.768162	0.672966	0.983006
NP_000509.1	HBB	hemoglobin subunit beta [Homo sapiens]	3.07279	2.74951	2.17933	10.0087
NP_001306116.1	HDGF	hepatoma-derived growth factor isoform e [Homo sapiens]	0.252647	0.399079	0.832989	0.485666
NP_066406.1	HIST1H2BB	histone H2B type 1-B [Homo sapiens]	5.16608	3.92377	1.98195	4.05064
NP_003534.1	HIST1H4H	histone H4 [Homo sapiens]	3.58193	2.35218	2.28207	1.85621
NP_001305067.1	HP	haptoglobin isoform 3 preproprotein [Homo sapiens]	0.133571	0.139853	0.286992	0.30974
NP_000604.1	HPX	hemopexin precursor [Homo sapiens]	3.32479	3.5316	2.77628	5.61759
NP_001171597.1	IGLL5	immunoglobulin lambda-like polypeptide 5 isoform 1 [Homo sapiens]	0.585728	0.344344	0.482984	6.45227
NP_776215.1	IL1RN	interleukin-1 receptor antagonist protein isoform 4 [Homo sapiens]	22.3679	7.55489	2.02904	0.982882
NP_653247.1	JCHAIN	immunoglobulin J chain precursor [Homo sapiens]	10.3936	1.00585	1.7856	7.71775
NP_008985.3	KIF3A	kinesin-like protein KIF3A isoform 3 [Homo sapiens]	0.0992399	0.0796234	0.174618	0.957403
NP_002248.1	KLK1	kallikrein-1 preproprotein [Homo sapiens]	15.1134	6.9011	4.83547	3.89136
NP_006844.1	KLK11	kallikrein-11 isoform 1 precursor [Homo sapiens]	0.493551	0.675171	1.13255	1.1503
NP_001159923.1	KNG1	kininogen-1 isoform 3 precursor [Homo sapiens]	2.03927	5.83222	4.19485	1.67426
NP_006112.3	KRT1	keratin, type II cytoskeletal 1 [Homo sapiens]	0.447427	0.440357	0.580167	0.616727
NP_002265.2	KRT13	keratin, type I cytoskeletal 13 isoform b [Homo sapiens]	0.898763	2.16318	1.23223	1.498
NP_000517.2	KRT14	keratin, type I cytoskeletal 14 [Homo sapiens]	2.74501	1.60778	1.54162	1.36325
NP_000413.1	KRT17	keratin, type I cytoskeletal 17 [Homo sapiens]	1.04196	2.17519	0.181674	1.04218
NP_000414.2	KRT2	keratin, type II cytoskeletal 2 epidermal [Homo sapiens]	0.469191	0.521287	0.776175	0.515795
NP_002263.3	KRT4	keratin, type II cytoskeletal 4 [Homo sapiens]	0.392956	1.31226	0.546107	0.785393
NP_000415.2	KRT5	keratin, type II cytoskeletal 5 [Homo sapiens]	1.57883	2.84711	1.71256	1.5086
NP_775109.2	KRT6C	keratin, type II cytoskeletal 6C [Homo sapiens]	1.82027	3.52058	1.99796	1.2269
NP_000217.2	KRT9	keratin, type I cytoskeletal 9 [Homo sapiens]	0.540645	0.65633	0.417617	0.630415
NP_150593.1	LACRT	extracellular glycoprotein lacritin precursor [Homo sapiens]	16.064	3.72688	4.49638	5.86987
NP_002288.1	LCN1	lipocalin-1 isoform 1 precursor [Homo sapiens]	7.00622	7.00057	1.66667	3.41364
NP_005555.2	LCN2	neutrophil gelatinase-associated lipocalin precursor [Homo sapiens]	16.3043	3.68336	3.7984	12.7788
NP_001158888.1	LDHA	L-lactate dehydrogenase A chain isoform 5 [Homo sapiens]	5.84368	1.92165	3.33544	8.66924
NP_001153574.1	LPO	lactoperoxidase isoform 3 preproprotein [Homo sapiens]	0.564529	0.695007	0.363351	0.592044
NP_001186078.1	LTF	lactotransferrin isoform 2 [Homo sapiens]	1.30536	3.8535	1.52404	3.09867
NP_055215.2	LYPD3	ly6/PLAUR domain-containing protein 3 precursor [Homo sapiens]	0.685543	0.176242	0.81108	0.343633
NP_000230.1	LYZ	lysozyme C precursor [Homo sapiens]	1.54093	0.320502	0.339378	0.501266
NP_001020263.1	MBP	myelin basic protein isoform 4 [Homo sapiens]	2.26175	1.20896	0.82313	0.401
NP_004985.2	MMP9	matrix metalloproteinase-9 preproprotein [Homo sapiens]	0.105957	1.56502	0.186437	1.02221
NP_000241.1	MPO	myeloperoxidase precursor [Homo sapiens]	7.41815	8.42951	1.81742	1.51598
NP_002434.1	MSMB	beta-microseminoprotein isoform a precursor [Homo sapiens]	0.216296	0.436183	0.903483
NP_689504.2	MUC7	mucin-7 precursor [Homo sapiens]	0.425374	0.187043	0.39647	0.31585
NP_477521.1	MUCL1	mucin-like protein 1 precursor [Homo sapiens]	4.56087	1.71059	3.90163	2.67414
NP_060004.3	MYH2	myosin-2 [Homo sapiens]	3.91512	1.08301	2.3369	5.48309
NP_000248.2	MYH7	myosin-7 [Homo sapiens]	29.7932	8.64674	19.6356	70.723
NP_002464.1	MYH9	myosin-9 [Homo sapiens]	0.300662	0.461569	0.770151	0.309384
NP_524146.1	MYL1	myosin light chain 1/3, skeletal muscle isoform isoform 3f [Homo sapiens]	3.04642	1.59634	2.91863	7.04379
NP_579899.1	MYOF	myoferlin isoform b [Homo sapiens]	2.48425	22.2547	4.65518	3.08457
NP_001070729.2	NCOR2	nuclear receptor corepressor 2 isoform 2 [Homo sapiens]	19.5143	36.8833	4.99588	27.3916
NP_000598.2	ORM1	alpha-1-acid glycoprotein 1 precursor [Homo sapiens]	0.615701	0.301902	0.926499	0.470759
NP_002558.1	PEBP1	phosphatidylethanolamine-binding protein 1 [Homo sapiens]	0.37469	0.464379	0.698273	0.528761
NP_005013.1	PFN1	profilin-1 [Homo sapiens]	1.09479	0.516458	0.342993	0.956791
NP_002635.2	PIGR	polymeric immunoglobulin receptor precursor [Homo sapiens]	0.673759	0.499441	0.55958	0.846445
NP_005388.2	PODXL	podocalyxin isoform 2 precursor [Homo sapiens]	0.671419	0.181454	0.520033	0.540616
NP_001287910.1	PPIA	peptidyl-prolyl cis-trans isomerase A isoform 2 [Homo sapiens]	0.230031	0.193906	0.252694	0.176579
NP_955386.1	PRB1	basic salivary proline-rich protein 1 isoform 3 precursor [Homo sapiens]	0.985162	0.19289	0.247574	0.335378
NP_001269416.1	PRIM2	DNA primase large subunit isoform b [Homo sapiens]	0.917917	1.52822	2.63017	1.65776
NP_002769.1	PSAP	prosaposin isoform a preproprotein [Homo sapiens]	4.05397	4.57262	3.07465	1.00011
NP_005611.1	S100A11	protein S100-A11 [Homo sapiens]	0.710309	0.442394	0.648239	0.562846
NP_005612.1	S100A12	protein S100-A12 [Homo sapiens]	0.10535	0.139263	0.19094	0.303326
NP_002952.1	S100A4	protein S100-A4 [Homo sapiens]	2.46377	1.73531	0.978769	2.43387
NP_002954.2	S100A7	protein S100-A7 [Homo sapiens]	11	41.0687	70.9122	10.8681
NP_002955.2	S100A8	protein S100-A8 isoform d [Homo sapiens]	2.53556	4.09587	6.60293	4.63432
NP_002956.1	S100A9	protein S100-A9 [Homo sapiens]	1.45831	2.22262	2.89007	1.20762
NP_005971.1	S100P	protein S100-P [Homo sapiens]	4.49987	3.82558	1.16539	1.41061
NP_001121173.1	SERPINA1	alpha-1-antitrypsin precursor [Homo sapiens]	0.0822548	0.119727	0.137601	0.237413
NP_109591.1	SERPINB1	leukocyte elastase inhibitor [Homo sapiens]	8.18625	5.69973	4.03034	5.60262
NP_003013.1	SH3BGRL	SH3 domain-binding glutamic acid-rich-like protein [Homo sapiens]	4.17945	3.77575	2.64054	4.9616
NP_003055.1	SLPI	antileukoproteinase precursor [Homo sapiens]	0.783667	0.0947792	0.22109	0.189822
NP_001278906.1	SPARCL1	SPARC-like protein 1 isoform 2 [Homo sapiens]	2.83929	2.27805	4.99588	27.3916
NP_001121171.1	SPINK5	serine protease inhibitor Kazal-type 5 isoform c preproprotein [Homo sapiens]	2.34189	2.69395	1.28529	1.83646
NP_001186757.1	SPRR1A	cornifin-A [Homo sapiens]	50.1531	4.16141	1.03953	5.69961
NP_003116.2	SPRR1B	cornifin-B [Homo sapiens]	45.7266	7.35543	1.06288	1
NP_001091058.1	SPRR3	small proline-rich protein 3 [Homo sapiens]	0.627268	0.224014	0.588466	0.808251
NP_689414.1	TAS1R3	taste receptor type 1 member 3 precursor [Homo sapiens]	4.46989	6.5959	6.63492	0.242015
NP_001053.2	TCN1	transcobalamin-1 precursor [Homo sapiens]	0.466044	0.355489	0.404248	1.04866
NP_001054.1	TF	serotransferrin precursor [Homo sapiens]	0.207874	0.273501	0.298017	0.340665
NP_003245.1	TIMP1	metalloproteinase inhibitor 1 precursor [Homo sapiens]	4.08778	5.76431	2.02387	3.41389
NP_001107859.1	TMPRSS11A	transmembrane protease serine 11A isoform 2 [Homo sapiens]	0.305822	0.490987	0.678059	0.537494
NP_004253.1	TMPRSS11D	transmembrane protease serine 11D [Homo sapiens]	3.10933	2.86541	1.62035	1.28771
NP_066932.1	TMSB4X	thymosin beta-4 [Homo sapiens]	0.264857	0.237975	2.0496	0.204241
NP_001244955.1	TPI1	triosephosphate isomerase isoform 3 [Homo sapiens]	1.75097	2.0705	0.152856	0.838085
NP_112223.1	TRIM56	E3 ubiquitin-protein ligase TRIM56 [Homo sapiens]	4.60738	4.62874	1.62104	2.48867
NP_001231867.1	TXN	thioredoxin isoform 2 [Homo sapiens]	0.484599	0.465489	0.355764	0.488211
NP_066289.3	UBC	polyubiquitin-C [Homo sapiens]	4.26856	1.32839	1.15984	2.25363
NP_003371.2	VIM	vimentin [Homo sapiens]	10.0279	40.4962	4.63016	1.37204
NP_000629.3	VTN	vitronectin precursor [Homo sapiens]	2.32947	8.81808	1.38269	2.1462
